# Supplementary material for: High grade serous ovarian carcinomas originate in the fallopian tube
Source: Nat Commun. 2017 Oct 23;8:1093. doi: 10.1038/s41467-017-00962-1 (PMC5653668; doi:10.1038/s41467-017-00962-1)
Supplement: Supplementary file 2 — Supplementary Data 1 [file 41467_2017_962_MOESM2_ESM.xlsx]

## Sheet: 1
Supplementary Data 1. Summary of Patient and Sample Characteristics
Patient ID	Age Diagnosis	Sample ID	Histopathologic Diagnosis	Type of Surgery	Tumor Stage	Site of Tumor	Pathologic Specimen	Laser Capture Microdissection	Germline Mutation
CGOV62	61	CGOV62N	Blood	N/A	N/A	N/A	N/A	no	None
		CGOV62T_4	High grade serous ovarian carcinoma	upfront debulking	IIIc	p53 signature of left fallopian tube	Block A3	yes	None
		CGOV62T_3_1	High grade serous ovarian carcinoma	upfront debulking	IIIc	STIC of left fallopian tube	Block A3	yes	None
		CGOV62T_2	High grade serous ovarian carcinoma	upfront debulking	IIIc	Left fallopian tube	Block A3	yes	None
		CGOV62T	High grade serous ovarian carcinoma	upfront debulking	IIIc	Left ovary	Block A4	yes	None
		CGOV62T_10	High grade serous ovarian carcinoma	upfront debulking	IIIc	Left ovary	Block A4	yes	None
		CGOV62T_9	High grade serous ovarian carcinoma	upfront debulking	IIIc	Left ovary	Block A7	yes	None
		CGOV62T_8	High grade serous ovarian carcinoma	upfront debulking	IIIc	Right ovary	Block C2	yes	None
		CGOV62T_1	High grade serous ovarian carcinoma	upfront debulking	IIIc	Rectum	Block D1	yes	None
		CGOV62T_6	High grade serous ovarian carcinoma	upfront debulking	IIIc	Appendix	Block E2	yes	None
		CGOV62T_7	High grade serous ovarian carcinoma	upfront debulking	IIIc	Omentum	Block F3	yes	None
CGOV63	61	CGOV63N	Blood	N/A	N/A	N/A	N/A	no	None
		CGOV63T_10	High grade serous miliary ovarian carcinoma	upfront debulking	IIIc	p53 signature of right fallopian tube	Block D2	yes	None
		CGOV63T_2_1	High grade serous miliary ovarian carcinoma	upfront debulking	IIIc	STIC of right fallopian tube	Block D1	yes	None
		CGOV63T_12	High grade serous miliary ovarian carcinoma	upfront debulking	IIIc	STIC of right fallopian tube	Block D2	yes	None
		CGOV63T_14	High grade serous miliary ovarian carcinoma	upfront debulking	IIIc	STIC of right fallopian tube	Block D3	yes	None
		CGOV63T_7_1	High grade serous miliary ovarian carcinoma	upfront debulking	IIIc	Right fallopian tube tumor	Block D3	yes	None
		CGOV63T_9_1	High grade serous miliary ovarian carcinoma	upfront debulking	IIIc	Right ovarian tumor	Block D7	yes	None
		CGOV63T_5_1	High grade serous miliary ovarian carcinoma	upfront debulking	IIIc	Rectum	Block G1	yes	None
		CGOV63T_6_1	High grade serous miliary ovarian carcinoma	upfront debulking	IIIc	Sigmoid colon	Block H1	yes	None
CGOV280	81	CGOV280N	Normal ovarian stroma	upfront debulking	N/A	N/A	block B01	yes	None
		CGOV280T3	STIC	upfront debulking	IIIA	STIC of right fallopian tube	block B02	yes	None
		CGOV280T4	High grade serous ovarian carcinoma	upfront debulking	IIIA	Right fallopian tube carcinoma	block B02	yes	None
		CGOV280T5	High grade serous ovarian carcinoma	upfront debulking	IIIA	Right ovarian carcinoma	block B01	yes	None
		CGOV280T2	STIC	upfront debulking	IIIA	STIC of left fallopian tube	block A16	yes	None
		CGOV280T6	High grade serous ovarian carcinoma	upfront debulking	IIIA	Omentum carcinoma	block C08	yes	None
CGOV279	55	CGOV279N	Normal cervix	upfront debulking	N/A	anterior cervix	S12-11518-3-A	no	None
		CGOV279T4	High grade serous ovarian carcinoma	upfront debulking	IIIa	right ovarian tumor	S12-11518-1-E	no	None
		CGOV279T5	High grade serous ovarian carcinoma	upfront debulking	IIIa	Omental Metastisis	S12-11518-2-B	no	None
		CGOV279T1	High grade serous ovarian carcinoma	upfront debulking	IIIa	STIC of Right FT	S12-11518-1-A	yes	None
		CGOV279T2	High grade serous ovarian carcinoma	upfront debulking	IIIa	STIC of Right FT, close to tumor	S12-11518-1-A	yes	None
		CGOV279T3	High grade serous ovarian carcinoma	upfront debulking	IIIa	Right FT	S12-11518-1-A	yes	None
CGOV278	54	CGOV278N	Normal cervix	upfront debulking	N/A	N/A	S10-66297-2-C	no	None
		CGOV278T2	High grade serous ovarian carcinoma	upfront debulking	IV	left ovarian tumor	S10-66297-1-G	no	None
		CGOV278T3	High grade serous ovarian carcinoma	upfront debulking	IV	right ovarian tumor (cystic in nature)	S10-66297-2-J	no	None
		CGOV278T4	High grade serous ovarian carcinoma	upfront debulking	IV	omental metastisis	S10-66297-6-C	no	None
		CGOV278T1	High grade serous ovarian carcinoma	upfront debulking	IV	Left FT STIC	S10-66297-1-B	yes	None
CGOV64	41	CGOV64N	Normal ovarian stroma	prophylactic bilateral salpingo-oophorectomy	N/A	N/A	Block C1	yes	BRCA1 Q1200X
		CGOV64T	Serous tubal in situ carcinoma	prophylactic bilateral salpingo-oophorectomy	0	STIC	Block C1	yes	BRCA1 Q1200X
CGOV65	56	CGOV65N	Normal ovarian stroma	prophylactic bilateral salpingo-oophorectomy	N/A	N/A	Block B1	yes	BRCA2 L2653P
		CGOV65T_0	Serous tubal in situ carcinoma	prophylactic bilateral salpingo-oophorectomy	IIA	STIC	Block B1	yes	BRCA2 L2653P
CGOV303	84	CGOV303N	Normal fallopian tube stroma	bilateral salpingo-oophorectomy and abdominal hysterectomy for a right pelvic mass	N/A	FT stroma	Block A7	yes	None
		CGOV303T	Serous tubal in situ carcinoma	bilateral salpingo-oophorectomy and abdominal hysterectomy for a right pelvic mass (mucinous cystadenoma)	0	STIC2	Block A7	yes	None
		CGOV303T1	Serous tubal in situ carcinoma	bilateral salpingo-oophorectomy and abdominal hysterectomy for a right pelvic mass (mucinous cystadenoma)	0	STIC3	Block A7	yes	None
CGOV304	61	CGOV304N	Normal fallopian tube stroma	prophylactic bilateral salpingo-oophorectomy	N/A	FT stroma	Block B4	yes	BRCA2 deletion Chr 13, 32.89-32.94 Mb
		CGOV304T	Serous tubal in situ carcinoma	prophylactic bilateral salpingo-oophorectomy	0	STIC	Block B4	yes	BRCA2 deletion Chr 13, 32.89-32.94 Mb
