# Supplementary material for: High grade serous ovarian carcinomas originate in the fallopian tube
Source: Nat Commun. 2017 Oct 23;8:1093. doi: 10.1038/s41467-017-00962-1 (PMC5653668; doi:10.1038/s41467-017-00962-1)
Supplement: Supplementary file 3 — Supplementary Data 2 [file 41467_2017_962_MOESM3_ESM.xlsx]

## Sheet: 2
Supplementary Data 2. Summary of Next-Generation Sequencing Analyses
Sample ID	Analysis Type	Read Length (bp)	Sequenced Bases Mapped to Genome	Bases Mapped to Target Region	Percent Mapped to Target Region	Targeted bases with at least 10 reads	Targeted bases with at least 10 reads (%)	Average High Quality Total Coverage	Average High Quality Distinct Coverage
CGOV62T	Targeted	150	932888250	356941707	0.38262	587042	0.972568	574.54	435.72
CGOV62T_1	Targeted	150	894803700	338574182	0.378378	586513	0.971692	544.726	425.518
CGOV62T_9	Targeted	150	841124850	298377222	0.354736	582990	0.965855	482.42	363.828
CGOV62T_10	Targeted	150	814842450	305723970	0.375194	582412	0.964897	492.927	391.778
CGOV62T_2	Targeted	150	857697600	361375554	0.421332	586588	0.971816	583.366	298.428
CGOV62T_6	Targeted	150	926878950	381400070	0.411489	587256	0.972922	613.605	313.663
CGOV62T_7	Targeted	150	941013600	397968603	0.422915	586794	0.972157	640.213	321.126
CGOV62T_8	Targeted	150	942642900	388150695	0.411769	584720	0.968721	625.897	257.576
CGOV62T_4	Targeted	150	1078715100	557146096	0.51649	581856	0.963976	898.756	13.7801
CGOV62N	Exome	100	16477126700	8505340214	0.52	47244955	0.94	165	150
CGOV62T_4	Exome	100	17992865800	9690155310	0.538555	45867087	0.910476	178.994	7.34347
CGOV62T_3_1	Exome	100	14181614100	7937939584	0.559735	46827295	0.929536	143.81	112.623
CGOV62T_2	Exome	100	14941805600	7846722527	0.525152	46803411	0.929062	146.753	100.634
CGOV62T	Exome	100	14090629000	7391883856	0.524596	46793294	0.928861	142.358	120.48
CGOV62T_10	Exome	100	14543242100	7142842723	0.491145	46369383	0.920446	136.289	116.637
CGOV62T_9	Exome	100	18353598700	9489914649	0.51706	46908388	0.931146	181.325	136.607
CGOV62T_8	Exome	100	17936056700	9267379798	0.51669	46513400	0.923305	168.219	96.8321
CGOV62T_1	Exome	100	13287558000	6777868722	0.510091	46755052	0.928102	130.78	112.255
CGOV62T_6	Exome	100	15954387900	8278513630	0.518886	46716053	0.927328	155.377	105.338
CGOV62T_7	Exome	100	16516806900	8688962176	0.526068	46648079	0.925979	162.494	102.662
CGOV63N	Exome	100	14725190400	7566006080	0.51	47235363	0.94	147	139
CGOV63T_10	Exome	100	17895736300	9647692172	0.54	42428521	0.84	176	4
CGOV63T_2_1	Exome	100	14680242100	8150805108	0.56	46887002	0.93	147	127
CGOV63T_12	Exome	100	19576607700	10386204204	0.53	47055065	0.93	194	83
CGOV63T_14	Exome	100	16788306100	8874167120	0.53	46980273	0.93	166	146
CGOV63T_7_1	Exome	100	15236162400	7928083568	0.52	46730098	0.93	144	122
CGOV63T_9_1	Exome	100	15167179700	8195369998	0.54	46967554	0.93	149	137
CGOV63T_5_1	Exome	100	13415779600	7186267032	0.54	46880454	0.93	133	121
CGOV63T_6_1	Exome	100	18104964100	9596432258	0.53	47097961	0.93	174	152
CGOV280N	Exome	100	9569584300	5535308482	0.58	46027277	0.91	108.491	84
CGOV280T3	Exome	100	19927930700	11397858848	0.57	46920173	0.931814	214.845	155
CGOV280T4	Exome	100	18981692300	9853972056	0.52	46856668	0.93	185.944	137
CGOV280T5	Exome	100	19510760800	11521903291	0.59	46931568	0.93	220.024	158
CGOV280T2	Exome	100	19503540000	11973304206	0.61	46815230	0.93	227.681	148
CGOV280T6	Exome	100	19226763300	7739355157	0.4	46443759	0.92	147.906	108
CGOV279N	Exome	100	9699560900	5291411860	0.55	45860584	0.91	94	72
CGOV279T4	Exome	100	22387574900	13805553635	0.62	46669908	0.93	250	85
CGOV279T5	Exome	100	20247027900	12575991130	0.62	46641872	0.93	237	83
CGOV279T1	Exome	100	22128038900	12237762174	0.55	46712470	0.93	227	146
CGOV279T2	Exome	100	20526235400	8335017872	0.41	46443599	0.92	158	111
CGOV279T3	Exome	100	22013047100	12909800399	0.59	46606362	0.93	246	156
CGOV278N	Exome	100	11346856700	7232475712	0.62	45513053	0.9	127	44
CGOV278T2	Exome	100	25449694700	15110349424	0.59	46840149	0.93	275	125
CGOV278T3	Exome	100	23961348800	13850252057	0.578025	46891439	0.931244	247	89
CGOV278T4	Exome	100	21574201100	12573576783	0.582806	46541789	0.9243	227	113
CGOV278T1	Exome	100	22534338000	13107330003	0.58166	46385118	0.921188	243	143
CGOV64N	Exome	100	18497697200	9963890280	0.54	47025426	0.93	193	80
CGOV64T	Exome	100	18717312200	9900216092	0.53	46953294	0.93	185	87
CGOV65N	Exome	100	17918581500	9604269218	0.54	47250593	0.94	182	169
CGOV65T_0	Exome	100	15410288200	8241676869	0.53	46948400	0.93	148	125
CGOV303N	Exome	100	12512391500	7982064286	0.637933	46032709	0.91419	153.487	92.3788
CGOV303T	Exome	100	20616367500	11674202824	0.566259	46860719	0.930633	217.701	141.539
CGOV303T1	Exome	100	22335245900	10157940995	0.454794	46787697	0.929183	188.968	125.155
CGOV304N	Exome	100	11720312800	7112810741	0.606879	45891274	0.911381	136.872	71.4787
CGOV304T	Exome	100	22857799100	13949508352	0.610273	46797686	0.929382	261.346	126.874
