# Supplementary material for: High grade serous ovarian carcinomas originate in the fallopian tube
Source: Nat Commun. 2017 Oct 23;8:1093. doi: 10.1038/s41467-017-00962-1 (PMC5653668; doi:10.1038/s41467-017-00962-1)
Supplement: Supplementary file 4 — Supplementary Data 3 [file 41467_2017_962_MOESM4_ESM.xlsx]

## Sheet: 3
Supplementary Data 3. Targeted Sequencing Panel
Gene Symbol	Gene Description	Gene Accession
ABL1	c-abl oncogene 1, non-receptor tyrosine kinase	ENSG00000097007
AKT1	v-akt murine thymoma viral oncogene homolog 1	ENSG00000142208
AKT2	v-akt murine thymoma viral oncogene homolog 2	ENSG00000105221
ALK	anaplastic lymphoma receptor tyrosine kinase	ENSG00000171094
APC	adenomatous polyposis coli	ENSG00000134982
AR	androgen receptor	ENSG00000169083
ARID1A	AT rich interactive domain 1A (SWI-like)	ENSG00000117713
ARID1B	AT rich interactive domain 1B (SWI1-like)	ENSG00000049618
ASXL1	additional sex combs like 1	ENSG00000171456
ATM	ataxia telangiectasia mutated	ENSG00000149311
ATRX	alpha thalassemia/mental retardation syndrome X-linked	ENSG00000085224
BAP1	BRCA1 associated protein-1	ENSG00000163930
BCR	breakpoint cluster region	ENSG00000186716
BRAF	v-raf murine sarcoma viral oncogene homolog B1	ENSG00000157764
BRCA1	breast cancer 1, early onset	ENSG00000012048
BRCA2	breast cancer 2, early onset	ENSG00000139618
CBL	Cas-Br-M (murine) ecotropic retroviral transforming sequence	ENSG00000110395
CCND1	cyclin D1	ENSG00000110092
CCNE1	cyclin E1	ENSG00000105173
CDH1	cadherin 1, type 1, E-cadherin (epithelial)	ENSG00000039068
CDK4	cyclin-dependent kinase 4	ENSG00000135446
CDK6	cyclin-dependent kinase 6	ENSG00000105810
CDKN2A	cyclin-dependent kinase inhibitor 2A	ENSG00000147889
CEBPA	CCAAT/enhancer binding protein (C/EBP), alpha	ENSG00000184771
CREBBP	CREB binding protein	ENSG00000005339
CTNNB1	catenin (cadherin-associated protein), beta 1, 88kDa	ENSG00000168036
DAXX	death-domain associated protein	ENSG00000204209
DNMT3A	DNA (cytosine-5-)-methyltransferase 3 alpha	ENSG00000119772
EGFR	epidermal growth factor receptor	ENSG00000146648
ERBB2	v-erb-b2 erythroblastic leukemia viral oncogene homolog 2	ENSG00000141736
ERBB3	v-erb-b2 erythroblastic leukemia viral oncogene homolog 3	ENSG00000065361
ERBB4	v-erb-a erythroblastic leukemia viral oncogene homolog 4	ENSG00000178568
ETV1	ets variant 1	ENSG00000006468
ETV4	ets variant 4	ENSG00000175832
ETV5	ets variant 5	ENSG00000244405
ETV6	ets variant 6	ENSG00000139083
EWSR1	Ewing sarcoma breakpoint region 1	ENSG00000182944
EZH2	Enhancer of zeste homolog 2	ENSG00000106462
FBXW7	F-box and WD repeat domain containing 7	ENSG00000109670
FGFR2	fibroblast growth factor receptor 2	ENSG00000066468
FGFR3	fibroblast growth factor receptor 3	ENSG00000068078
FGFR4	fibroblast growth factor receptor 4	ENSG00000160867
FLT3	fms-related tyrosine kinase 3	ENSG00000122025
FOXL2	forkhead box L2	ENSG00000183770
GATA1	GATA binding protein 1 (globin transcription factor 1)	ENSG00000102145
GATA2	GATA binding protein 2	ENSG00000179348
GNA11	guanine nucleotide binding protein (G protein), alpha 11	ENSG00000088256
GNAQ	guanine nucleotide binding protein (G protein), q polypeptide	ENSG00000156052
GNAS	GNAS complex locus	ENSG00000213705
HNF1A	HNF1 homeobox A	ENSG00000135100
HRAS	v-Ha-ras Harvey rat sarcoma viral oncogene homolog	ENSG00000174775
IDH1	isocitrate dehydrogenase 1 (NADP+), soluble	ENSG00000138413
IDH2	isocitrate dehydrogenase 2 (NADP+), mitochondrial	ENSG00000182054
IGF1R	insulin-like growth factor 1 receptor	ENSG00000140443
IGF2R	insulin-like growth factor 2 receptor	ENSG00000197081
IKZF1	IKAROS family zinc finger 1 (Ikaros)	ENSG00000185811
JAK1	Janus kinase 1	ENSG00000162434
JAK2	Janus kinase 2	ENSG00000096968
JAK3	Janus kinase 3	ENSG00000105639
KDR	kinase insert domain receptor (a type III receptor tyrosine kinase)	ENSG00000128052
KIT	v-kit Hardy-Zuckerman 4 feline sarcoma viral oncogene homolog	ENSG00000157404
KRAS	v-Ki-ras2 Kirsten rat sarcoma viral oncogene homolog	ENSG00000133703
MAML1	mastermid-like 1	ENSG00000161021
MDM2	Mdm2, p53 E3 ubiquitin protein ligase homolog	ENSG00000135679
MDM4	Mdm4 p53 binding protein homolog	ENSG00000198625
MED12	mediator complex subunit 12	ENSG00000184634
MEN1	multiple endocrine neoplasia I	ENSG00000133895
MET	met proto-oncogene (hepatocyte growth factor receptor)	ENSG00000105976
MLH1	mutL homolog 1, colon cancer, nonpolyposis type 2	ENSG00000076242
MLL	myeloid/lymphoid or mixed-lineage leukemia	ENSG00000118058
MPL	myeloproliferative leukemia virus oncogene	ENSG00000117400
MSH2	mutS homolog 2, colon cancer, nonpolyposis type 1	ENSG00000095002
MSH6	mutS homolog 6	ENSG00000116062
MYC	v-myc myelocytomatosis viral oncogene homolog	ENSG00000136997
MYCN	v-myc myelocytomatosis viral related oncogene, neuroblastoma derived	ENSG00000134323
MYD88	myeloid differentiation primary response gene	ENSG00000172936
NF1	neurofibromin 1	ENSG00000196712
NF2	neurofibromin 2 (merlin)	ENSG00000186575
NOTCH1	notch 1	ENSG00000148400
NOTCH2	notch 2	ENSG00000134250
NOTCH3	notch 3	ENSG00000074181
NOTCH4	notch 4	ENSG00000204301
NPM1	nucleophosmin (nucleolar phosphoprotein B23, numatrin)	ENSG00000181163
NRAS	neuroblastoma RAS viral (v-ras) oncogene homolog	ENSG00000213281
PALB2	partner and localizer of BRCA2	ENSG00000083093
PAX5	paired box 5	ENSG00000196092
PBRM1	polybromo 1	ENSG00000163939
PDGFRA	platelet-derived growth factor receptor, alpha polypeptide	ENSG00000134853
PDGFRB	platelet-derived growth factor receptor, beta polypeptide	ENSG00000113721
PIK3CA	phosphoinositide-3-kinase, catalytic, alpha polypeptide	ENSG00000121879
PIK3R1	phosphoinositide-3-kinase, regulatory subunit 1 (alpha)	ENSG00000145675
PMS2	PMS2 postmeiotic segregation increased 2	ENSG00000122512
PTCH1	patched 1	ENSG00000185920
PTEN	phosphatase and tensin homolog	ENSG00000171862
PTPN11	protein tyrosine phosphatase, non-receptor type 11	ENSG00000179295
RAF1	v-raf-1 murine leukemia viral oncogene homolog 1	ENSG00000132155
RAR-alpha (PML)	retinoic acid receptor, alpha	ENSG00000131759
RB1	retinoblastoma 1	ENSG00000139687
RET	ret proto-oncogene	ENSG00000165731
RNF43	ring finger protein 43	ENSG00000108375
ROS1	c-ros oncogene 1 , receptor tyrosine kinase	ENSG00000047936
RUNX1	runt-related transcription factor 1	ENSG00000159216
SF3B1	splicing factor 3b, subunit 1	ENSG00000115524
SMAD2	SMAD family member 2	ENSG00000175387
SMAD3	SMAD family member 3	ENSG00000166949
SMAD4	SMAD family member 4	ENSG00000141646
SMARCB1	SWI/SNF related, actin dependent regulator of chromatin, subfamily b, member 1	ENSG00000099956
SMO	smoothened, frizzled family receptor	ENSG00000128602
STAG2	stromal antigen 2	ENSG00000101972
STK11	serine/threonine kinase 11	ENSG00000118046
TET2	tet methylcytosine dioxygenase 2	ENSG00000168769
TGFBR2	transforming growth factor, beta receptor II (70/80kDa)	ENSG00000163513
TMPRSS2	transmembrane protease, serine 2	ENSG00000184012
TNFAIP3	tumor necrosis factor, alpha-induced protein 3	ENSG00000118503
TP53	Tumor protein p53	ENSG00000141510
TSC1	tuberous sclerosis 1	ENSG00000165699
TSC2	tuberous sclerosis 2	ENSG00000103197
TSHR	thyroid stimulating hormone receptor	ENSG00000165409
VHL	von Hippel-Lindau tumor suppressor	ENSG00000134086
WT1	Wilms tumor 1	ENSG00000184937
