# Supplementary material for: High grade serous ovarian carcinomas originate in the fallopian tube
Source: Nat Commun. 2017 Oct 23;8:1093. doi: 10.1038/s41467-017-00962-1 (PMC5653668; doi:10.1038/s41467-017-00962-1)
Supplement: Supplementary file 7 — Supplementary Data 6 [file 41467_2017_962_MOESM7_ESM.xlsx]

## Sheet: 6
Supplementary Data 6. Recurrent Somatic Sequence Alterations
Case ID	Gene Symbol	Name	CDS size	Genomic change	AA change	Mutation Type	Consequence
CGOV65	ABCA13	ATP-binding cassette; sub-family A (ABC1); member 13	15177	chr7_48282867-48282867_G_C	965V>L	Substitution	Nonsynonymous coding
CGOV280	ABCA13	ATP-binding cassette, sub-family A (ABC1), member 13	15177	chr7_48311895-48311895_C_T	878H>Y	Substitution	Nonsynonymous coding
CGOV64	CWC22	CWC22 spliceosome-associated protein homolog (S. cerevisiae)	2727	chr2_180518447-180518447_C_A	794R>L	Substitution	Nonsynonymous coding
CGOV63	CWC22	CWC22 spliceosome-associated protein homolog (S. cerevisiae)	2727	chr2_180527216-180527216_C_A	550M>I	Substitution	Nonsynonymous coding
CGOV63	DNAH3	dynein; axonemal; heavy chain 3	12351	chr16_20906631-20906631_C_T	2256R>K	Substitution	Nonsynonymous coding
CGOV280	DNAH3	dynein, axonemal, heavy chain 3	12351	chr16_20976175-20976175_C_T	3011A>T	Substitution	Nonsynonymous coding
CGOV64	DUSP27	dual specificity phosphatase 27 (putative)	3477	chr1_165364325-165364325_G_T	1111R>S	Substitution	Nonsynonymous coding
CGOV62	DUSP27	dual specificity phosphatase 27 (putative)	3477	chr1_165353281-165353281_G_A	100V>I	Substitution	Nonsynonymous coding
CGOV280	DUSP27	dual specificity phosphatase 27 (putative)	3477	chr1_167097006-167097006_G_A	880D>N	Substitution	Nonsynonymous coding
CGOV65	KIF13A	kinesin-like protein KIF13A isoform a	5418	chr6_17887161-17887161_C_T	1363R>Q	Substitution	Nonsynonymous coding
CGOV63	KIF13A	kinesin-like protein KIF13A isoform a	5418	chr6_17902580-17902580_G_A	1034T>M	Substitution	Nonsynonymous coding
CGOV65	PIK3R5	phosphoinositide-3-kinase; regulatory subunit 5	2643	chr17_8732717-8732717_A_T	371L>H	Substitution	Nonsynonymous coding
CGOV64	PIK3R5	phosphoinositide-3-kinase; regulatory subunit 5	2643	chr17_8734856-8734856_G_A	194T>I	Substitution	Nonsynonymous coding
CGOV65	TP53	tumor protein p53	1182	chr17_7517830-7517830_G_C	278P>R	Substitution	Nonsynonymous coding
CGOV64	TP53	tumor protein p53	1182	chr17_7519131-7519131_C_T	175R>H	Substitution	Nonsynonymous coding
CGOV62	TP53	tumor protein p53	1182	chr17_7519279-7519279_A_T	126Y>N	Substitution	Nonsynonymous coding
CGOV63	TP53	tumor protein p53	1182	chr17_7518915-7518915_T_C	220Y>C	Substitution	Nonsynonymous coding
CGOV279	TP53	tumor protein p53	1182	chr17_7577120-7577120_C_T	273R>H	Substitution	Nonsynonymous coding
CGOV278	TP53	tumor protein p53	1182	chr17_7579420-7579420__G	S90Lfs*59	Insertion	Frameshift
CGOV280	TP53	tumor protein p53	1182	chr17_7577608-7577609_CC_AG	CC>AG	Substitution	Splice site acceptor
CGOV303	TP53	tumor protein p53	1182	chr17_7577099-7577099_C_A	839G>T	Substitution	Nonsynonymous coding
CGOV304	TP53	tumor protein p53	1182	chr17_7577548-7577548_C_T	733G>A	Substitution	Nonsynonymous coding
CGOV64	TTN	titin	107976	chr2_179102162-179102162_G_C	31502S>C	Substitution	Nonsynonymous coding
CGOV63	TTN	titin	107976	chr2_179152719-179152719_A_T	18465I>N	Substitution	Nonsynonymous coding
CGOV280	TTN	titin	107976	chr2_179485244-179485244_G_C	15335T>S	Substitution	Nonsynonymous coding
CGOV65	WDFY4	WD repeat- and FYVE domain-containing protein 4	9555	chr10_49751575-49751575_G_A	2259A>T	Substitution	Nonsynonymous coding
CGOV64	WDFY4	WD repeat- and FYVE domain-containing protein 4	9555	chr10_49695296-49695296_C_A	1781P>T	Substitution	Nonsynonymous coding
CGOV62	WDR11	WD repeat domain 11	3675	chr10_122616187-122616187_G_A	371A>T	Substitution	Nonsynonymous coding
CGOV64	WDR11	WD repeat domain 11	3675	chr10_122630363-122630363_G_A	567D>N	Substitution	Nonsynonymous coding
