# Supplementary material for: High grade serous ovarian carcinomas originate in the fallopian tube
Source: Nat Commun. 2017 Oct 23;8:1093. doi: 10.1038/s41467-017-00962-1 (PMC5653668; doi:10.1038/s41467-017-00962-1)
Supplement: Supplementary file 8 — Supplementary Data 7 [file 41467_2017_962_MOESM8_ESM.xlsx]

## Sheet: 7
Supplementary Data 7. Regions of Allelic Imbalance in CGOV62
Chromosome	Start (hg18)	End (hg18)	Segment Length	SNP Count	Normal MAF	TP53 Signature		STIC		Left FT tumor		Left ovarian tumor (A4)		Left ovarian tumor (A4) IHC		Left Ovarian Tumor (A7)		Right Ovarian Tumor		Rectal Metastasis		Appendiceal Metastasis		Omental Metastasis
						MAF	LOH	MAF	LOH	MAF	LOH	MAF	LOH	MAF	LOH	MAF	LOH	MAF	LOH	MAF	LOH	MAF	LOH	MAF	LOH
chr1	155205691	211135218	55929527	396	0.46	0.35	1	0.27	1	0.23	1	0.17	1	0.19	1	0.19	1	0.18	1	0.19	1	0.16	1	0.22	1
chr10	1160304	129800465	128640161	587	0.47	0.36	1	0.24	1	0.16	1	0.04	1	0.06	1	0.05	1	0.05	1	0.06	1	0.03	1	0.06	1
chr11	82322412	102734237	20411825	71	0.47	0.36	1	0.33	1	0.19	1	0.06	1	0.07	1	0.07	1	0.07	1	0.08	1	0.05	1	0.09	1
chr11	106702816	129501872	22799056	179	0.47	0.41	0	0.33	1	0.19	1	0.06	1	0.07	1	0.07	1	0.07	1	0.08	1	0.05	1	0.09	1
chr13	20847361	114023037	93175676	308	0.46	0.34	1	0.24	1	0.15	1	0.04	1	0.05	1	0.05	1	0.05	1	0.05	1	0.03	1	0.06	1
chr14	19286138	104793771	85507633	634	0.47	0.33	1	0.21	1	0.12	1	0.03	1	0.04	1	0.04	1	0.04	1	0.04	1	0.03	1	0.05	1
chr16	45160320	84926807	39766487	212	0.47	0.39	0	0.3	1	0.2	1	0.06	1	0.08	1	0.08	1	0.07	1	0.09	1	0.07	1	0.09	1
chr17	296005	70636287	70340282	714	0.47	0.32	1	0.21	1	0.12	1	0.03	1	0.05	1	0.05	1	0.04	1	0.05	1	0.03	1	0.05	1
chr18	29574227	66143664	36569437	106	0.46	0.33	1	0.22	1	0.15	1	0.04	1	0.05	1	0.05	1	0.04	1	0.05	1	0.03	1	0.07	1
chr20	31086429	54642664	23556235	166	0.47	0.31	1	0.2	1	0.12	1	0.03	1	0.04	1	0.04	1	0.04	1	0.05	1	0.02	1	0.05	1
chr22	16589920	39130490	22540570	231	0.47	0.37	1	0.29	1	0.2	1	0.06	1	0.09	1	0.08	1	0.07	1	0.08	1	0.04	1	0.09	1
chr6	86255952	170704225	84448273	339	0.46	0.4	0	0.29	1	0.2	1	0.05	1	0.07	1	0.07	1	0.07	1	0.08	1	0.04	1	0.09	1
chr9	276593	38386065	38109472	129	0.47	0.4	0	0.3	1	0.2	1	0.05	1	0.07	1	0.07	1	0.07	1	0.08	1	0.09	1	0.09	1
chrX	9819098	40399266	30580168	56	0.46	0.4	0	0.29	1	0.28	1	0.09	1	0.12	1	0.11	1	0.1	1	0.13	1	0.05	1	0.14	1
chrX	44936055	154160367	109224312	165	0.46	0.36	1	0.29	1	0.18	1	0.05	1	0.07	1	0.07	1	0.06	1	0.07	1	0.05	1	0.09	1
chr9	70818027	131702607	60884580	388	0.47	0.4	0	0.39	0	0.2	1	0.05	1	0.07	1	0.07	1	0.07	1	0.08	1	0.17	1	0.09	1
