# Supplementary material for: High grade serous ovarian carcinomas originate in the fallopian tube
Source: Nat Commun. 2017 Oct 23;8:1093. doi: 10.1038/s41467-017-00962-1 (PMC5653668; doi:10.1038/s41467-017-00962-1)
Supplement: Supplementary file 9 — Supplementary Data 8 [file 41467_2017_962_MOESM9_ESM.xlsx]

## Sheet: 8
Supplementary Data 8. Regions of Allelic Imbalance in CGOV63
Chromosome	Start (hg18)	End (hg18)	Segment Length	SNP Count	Normal MAF	TP53 Signature		STIC D1		STIC D2		STIC D3		Right FT tumor D3		Right ovarian tumor
						MAF	LOH	MAF	LOH	MAF	LOH	MAF	LOH	MAF	LOH	MAF	LOH
chr16	17110302	65503448	48393146	229	0.46	0.34	1	0.23	1	0.27	1	0.16	1	0.1	1	0.2	1
chr16	70561453	87429777	16868324	178	0.46	0.34	1	0.24	1	0.27	1	0.15	1	0.09	1	0.21	1
chr17	37533817	59374080	21840263	156	0.47	0.34	1	0.32	1	0.35	1	0.23	1	0.15	1	0.28	1
chr5	57790608	180601976	122811368	564	0.47	0.32	1	0.23	1	0.26	1	0.16	1	0.1	1	0.2	1
chr14	60517415	72510617	11993202	57	0.47	0.34	1	0.24	1	0.27	1	0.18	1	0.15	1	0.22	1
chr14	90953252	101877424	10924172	100	0.46	0.29	1	0.24	1	0.28	1	0.19	1	0.15	1	0.23	1
chr4	120643177	154733172	34089995	67	0.47	0.46	0	0.31	1	0.33	1	0.26	1	0.22	1	0.32	1
chr4	154733172	177319063	22585891	42	0.47	0.37	1	0.31	1	0.33	1	0.26	1	0.22	1	0.32	1
chr4	178499778	189259414	10759636	39	0.47	0.3	1	0.31	1	0.33	1	0.26	1	0.22	1	0.32	1
chr10	18997653	31174220	12176567	54	0.47	0.22	1	0.24	1	0.25	1	0.18	1	0.14	1	0.38	0
chr10	42926693	93658090	50731397	167	0.47	0.33	1	0.22	1	0.26	1	0.17	1	0.13	1	0.44	0
chr11	65395295	105129105	39733810	153	0.47	0.5	0	0.44	0	0.44	0	0.44	0	0.44	0	0.26	1
