# Supplementary material for: High grade serous ovarian carcinomas originate in the fallopian tube
Source: Nat Commun. 2017 Oct 23;8:1093. doi: 10.1038/s41467-017-00962-1 (PMC5653668; doi:10.1038/s41467-017-00962-1)
Supplement: Supplementary file 10 — Supplementary Data 9 [file 41467_2017_962_MOESM10_ESM.xlsx]

## Sheet: 9
Supplementary Data 9. Regions of Allelic Imbalance in CGOV280
Chromosome	Start (hg19)	End (hg19)	Segment Length	SNP Count	Normal MAF	Right FT STIC		Right FT tumor		Right ovarian tumor		Omental metastasis		Left FT STIC
						MAF	LOH	MAF	LOH	MAF	LOH	MAF	LOH	MAF	LOH
chr15	22925851	102264304	79338453	529	0.46	0.09	1	0.22	1	0.11	1	0.16	1	0.1	1
chr17	131516	20914635	20783119	328	0.46	0.08	1	0.22	1	0.1	1	0.13	1	0.1	1
chr17	26676135	72889676	46213541	409	0.46	0.08	1	0.22	1	0.1	1	0.13	1	0.1	1
chr18	196829	77918221	77721392	271	0.46	0.08	1	0.22	1	0.09	1	0.13	1	0.1	1
chr19	30314666	41386171	11071505	194	0.46	0.18	1	0.27	1	0.18	1	0.19	1	0.27	1
chr4	8608634	189061036	180452402	545	0.46	0.08	1	0.22	1	0.09	1	0.13	1	0.1	1
chr6	348906	29798083	29449177	187	0.46	0.06	1	0.16	1	0.07	1	0.11	1	0.06	1
chr6	39864730	51732807	11868077	86	0.46	0.09	1	0.21	1	0.08	1	0.16	1	0.08	1
chr6	62390916	121629167	59238251	221	0.46	0.08	1	0.22	1	0.09	1	0.15	1	0.1	1
chr6	122766138	168459845	45693707	202	0.46	0.08	1	0.21	1	0.09	1	0.16	1	0.17	1
chr7	1132153	18788589	17656436	112	0.46	0.1	1	0.22	1	0.09	1	0.15	1	0.1	1
chr9	117877	140865989	140748112	679	0.46	0.08	1	0.22	1	0.11	1	0.16	1	0.1	1
chrX	3021798	23898946	20877148	43	0.46	0.14	1	0.31	1	0.17	1	0.27	1	0.16	1
chrX	23928489	153694187	129765698	250	0.46	0.14	1	0.31	1	0.17	1	0.2	1	0.16	1
chr7	112724417	158902567	46178150	278	0.46	0.46	0	0.4	0	0.14	1	0.15	1	0.11	1
chr1	1663861	28209366	26545505	294	0.46	0.41	0	0.46	0	0.44	0	0.44	0	0.09	1
chr13	21063524	102367888	81304364	237	0.46	0.37	0	0.46	0	0.45	0	0.43	0	0.1	1
chr13	103346659	115047305	11700646	72	0.46	0.47	0	0.46	0	0.45	0	0.43	0	0.1	1
chr22	17264904	32579559	15314655	215	0.46	0.41	0	0.45	0	0.45	0	0.43	0	0.16	1
