# Supplementary material for: High grade serous ovarian carcinomas originate in the fallopian tube
Source: Nat Commun. 2017 Oct 23;8:1093. doi: 10.1038/s41467-017-00962-1 (PMC5653668; doi:10.1038/s41467-017-00962-1)
Supplement: Supplementary file 11 — Supplementary Data 10 [file 41467_2017_962_MOESM11_ESM.xlsx]

## Sheet: 10
Supplementary Data 10. Regions of Allelic Imbalance in CGOV279
Chromosome	Start (hg19)	End (hg19)	Segment Length	SNP Count	Normal MAF	Right FT STIC		Right FT STIC, near tumor		Right FT tumor		Right ovarian tumor
						MAF	LOH	MAF	LOH	MAF	LOH	MAF	LOH
chr16	56362725	70817982	14455257	155	0.46	0.14	1	0.13	1	0.11	1	0.17	1
chr16	77769897	90095597	12325700	226	0.46	0.15	1	0.13	1	0.11	1	0.27	1
chr17	9764531	21075343	11310812	120	0.46	0.13	1	0.2	1	0.19	1	0.18	1
chr17	29852092	72959000	43106908	573	0.46	0.1	1	0.08	1	0.07	1	0.14	1
chr8	41525914	66517486	24991572	44	0.46	0.26	1	0.12	1	0.1	1	0.18	1
chr8	120744349	144895553	24151204	171	0.46	0.25	1	0.23	1	0.22	1	0.14	1
chr18	50683691	77896308	27212617	127	0.46	0.39	0	0.21	1	0.22	1	0.16	1
chr2	98277090	109106381	10829291	66	0.46	0.45	0	0.35	1	0.29	1	0.21	1
chr3	391100	13368892	12977792	88	0.46	0.4	0	0.3	1	0.23	1	0.17	1
chr8	75924820	95531419	19606599	48	0.46	0.43	0	0.29	1	0.28	1	0.19	1
chr9	286593	21007935	20721342	123	0.46	0.37	0	0.19	1	0.11	1	0.16	1
chr9	71098987	100995721	29896734	190	0.46	0.42	0	0.13	1	0.12	1	0.19	1
chr2	135180550	153514583	18334033	62	0.46	0.38	0	0.1	1	0.07	1	0.42	0
chr2	69659126	96780986	27121860	124	0.46	0.45	0	0.42	0	0.39	0	0.21	1
chr11	16133413	46406767	30273354	135	0.46	0.4	0	0.45	0	0.46	0	0.17	1
chr18	7044887	19345932	12301045	37	0.46	0.45	0	0.45	0	0.44	0	0.16	1
