# Supplementary material for: High grade serous ovarian carcinomas originate in the fallopian tube
Source: Nat Commun. 2017 Oct 23;8:1093. doi: 10.1038/s41467-017-00962-1 (PMC5653668; doi:10.1038/s41467-017-00962-1)
Supplement: Supplementary file 12 — Supplementary Data 11 [file 41467_2017_962_MOESM12_ESM.xlsx]

## Sheet: 11
Supplementary Data 11. Regions of Allelic Imbalance in CGOV278
Chromosome	Start (hg19)	End (hg19)	Segment Length	SNP Count	Normal MAF	Left FT STIC		Left ovarian tumor		Omental metastasis
						MAF	LOH	MAF	LOH	MAF	LOH
chr1	1226102	16385250	15159148	185	0.46	0.04	1	0.11	1	0.16	1
chr11	67051857	134244123	67192266	311	0.46	0.03	1	0.11	1	0.16	1
chr13	22255167	53422553	31167386	108	0.46	0.06	1	0.19	1	0.24	1
chr13	67800935	115091399	47290464	103	0.46	0.06	1	0.19	1	0.24	1
chr15	38988760	101924546	62935786	402	0.46	0.04	1	0.18	1	0.25	1
chr16	53262964	70818759	17555795	109	0.46	0.22	1	0.17	1	0.24	1
chr17	648186	19729495	19081309	297	0.46	0.05	1	0.18	1	0.24	1
chr17	26676135	81050982	54374847	531	0.46	0.05	1	0.17	1	0.23	1
chr18	20953720	34850846	13897126	33	0.46	0.05	1	0.17	1	0.25	1
chr18	43310415	77896242	34585827	119	0.46	0.05	1	0.17	1	0.25	1
chr19	308662	12186761	11878099	422	0.46	0.05	1	0.17	1	0.24	1
chr2	224919	11924950	11700031	41	0.46	0.04	1	0.18	1	0.26	1
chr21	11098626	47970581	36871955	233	0.46	0.05	1	0.11	1	0.17	1
chr22	17264904	48940644	31675740	274	0.46	0.04	1	0.17	1	0.24	1
chr3	29529907	51971382	22441475	147	0.46	0.04	1	0.17	1	0.24	1
chr4	4249297	190862155	186612858	414	0.46	0.05	1	0.18	1	0.25	1
chr5	74651084	135692575	61041491	149	0.46	0.08	1	0.19	1	0.27	1
chr5	137426447	178419288	40992841	235	0.46	0.03	1	0.11	1	0.16	1
chr8	196274	33416222	33219948	168	0.46	0.05	1	0.18	1	0.24	1
chr9	214864	20765097	20550233	63	0.46	0.04	1	0.18	1	0.24	1
chr9	27455095	140786516	113331421	476	0.46	0.04	1	0.16	1	0.24	1
chrX	2825403	154020114	151194711	155	0.45	0.06	1	0.18	1	0.24	1
chr6	156275691	170871046	14595355	49	0.46	0.35	1	0.21	1	0.45	0
chr10	97116219	134145166	37028947	227	0.46	0.37	0	0.17	1	0.24	1
chr20	4776445	14830596	10054151	25	0.46	0.41	0	0.2	1	0.24	1
chr10	15106441	26505822	11399381	39	0.45	0.43	0	0.42	0	0.25	1
chr2	201342616	230841074	29498458	114	0.46	0.43	0	0.45	0	0.25	1
